# Supplementary material for: Horses in Lithuania in the Late Roman–Medieval Period (3rd–14th C AD) Burial Sites: Updates on Size, Age and Dating
Source: Animals (Basel). 2022 Jun 15;12(12):1549. doi: 10.3390/ani12121549 (PMC9219477; doi:10.3390/ani12121549)
Supplement: Supplementary file 1 [file animals-12-01549-s001.zip]

Archive with 1 entries (1 files):
- animals-1725682-supplementary.xlsx
