# Supplementary material for: Horses in Lithuania in the Late Roman–Medieval Period (3rd–14th C AD) Burial Sites: Updates on Size, Age and Dating
Source: Animals (Basel). 2022 Jun 15;12(12):1549. doi: 10.3390/ani12121549 (PMC9219477; doi:10.3390/ani12121549)
Supplement: Supplementary file 1 [file animals-12-01549-s001.zip › animals-1725682-supplementary.xlsx]

## Sheet: Table S1 Roman-Post-Migration
Site	Grave no.	Age, years	Sex	Bone	Bp	SD	Bd	GL	WH	Remarks
Marvelė	113	9-10	Male	humerus	-	-	79	271	125.6
				radius	-	35.5	71.5	308	126.6
				metacarpus	50.1	33.3	48.8	208.1	127
				femur	-	40	89	363	127.1
				tibia	91	39.3	70.7	326	128.7
				metatarsus	49.4	30.9	48.1	251	131.5
Paduobė-Šaltaliūnė III	17	7-8	Male	cranium	basilar length 481 mm				137.7
Pagrybis	23	5-6	?	metacarpus	46	30.8	44.8	217	132.4
Pagrybis	104	3.5-4	Male	metacarpus	44.7	33.2	47	214	130.58
				metatarsus	46.3	29.8	46.8	255.8	134.01
Pagrybis	142	1.5+	?	metacarpus	49.9	29.5	47.7	210	128.142
				metatarsus	47.2	27.5	47.5	252	131.998
Pagrybis	145	8-9	Male	metacarpus	50.2	32.7	50.8	204	124.481
				metatarsus	49.2	29.4	49	256	134.118
Pagrybis	157	9-10	Male	metacarpus	46.3	33.7	43.7	206	125.701
				metatarsus	45.8	28.5	44.1	246	128.879
Pagrybis	207	7-8	Male	metacarpus	44.1	28.3	43.3	202	123.26
				metatarsus	43.4	26.3	43.1	243.6	127.622
Pavajuonis Rėkučiai	6	5-7	Male	radius	-	-	-	300	123
				metacarpus	-	-	-	218	133
				metatarsus	-	-	-	251	131.5
Plinkaigalis	2	4-5	Male	radius	72.6	34.7	62.9	303	124.563
				metacarpus	41.4	29.6	44.3	208	126.922
				tibia	82.7	36.5	61.9	312.2	123.225
				metatarsus	44.1	29	44.3	251	131.499
Plinkaigalis	3A	1.5-2	?	metacarpus	46	30.7	46.9	212	129.4
Plinkaigalis	3B	7-8	Male	metacarpus	49	32.6	47.6	223.4	136.3
				metatarsus	48.2	29.5	48.5	263.8	138.2
Taurapilis	1	3.5+	?	femur	-	37.3	87.5	374	131.023
				tibia	90.4	37.2	70.6	335	132.225
				metatarsus	48	39.4	45.4	247.8	129.822
Taurapilis	4	8-10	Male	humerus	-	-	79.5	-	-
				radius	76.3	36.2	70.5	332	136.485
				metacarpus	47.1	32	46.1	212	129.362
				femur	-	37.4	84.9	376.8
				tibia	91.1	39	69.3	342.7	135.264
				metatarsus	47.2	29.7	45.1	252.1	132.075
Taurapilis	5	3-3.5	?	radius	75.8	35.5	68.3	306.8	126.125	xo
				tibia	87.8	39.4	65	324	127.883	ox
				femur	-	36.5	83	-	-	ox
				metacarpus	46.5	29.5	44.7	202	123.26
Taurapilis	6	3-3.5	?	humerus	-	-	57.2	-	-	ox
				radius	73.5	35.5	69.6	306.8	126.125	xo
				metacarpus	45.6	31.1	42.6	212	129.362
				femur	-	37.5	82.5	-	-	ox
				tibia	87.2	37.6	66.5	327	129.067	ox
				metatarsus	45.4	28.1	43.4	240	125.736

## Sheet: Table S2 Viking
Site	Grave no.	Age, years	Sex	Bone	Bp	SD	Bd	GL	WH	Remarks
Marvelė	29	6-8	Male	radius	71.1	34.5	71.9	317.1	130.36
				metacarpus	44.8	30	38.8	206	125.701
Marvelė	30.1	3-5	?	metacarpus	45.5	31.2	46.5	213.8	130.461
Marvelė	30.2	1.5+	?	metacarpus	41.6	30.3	44.1	196	119.599
Marvelė	31.1	8-9	Male	humerus	-	32.8	74.4	264.5	122.569
				radius	75.6	34.7	66.3	310	127.441
				metatarsus	43.4	28.1	44.1	250	130.975
Marvelė	31.2	8-9	?	metacarpus	43	30.5	43.9	199	121.43
				metatarsus	43	29.1	41.8	238.5	124.95
Marvelė	33	9-13	?	metacarpus	44.8	29.2	42.8	195.3	119.172
				metatarsus	44	29.3	43.6	232.2	121.65
Marvelė	34	9-10	?	radius	81.2	35.8	69.1	308.2	126.701
				metacarpus	45.4	31.6	45.1	205.8	125.579
				metatarsus	47.1	30.6	45.3	253.1	132.599
Marvelė	36	8-10	Male	radius	74.4	38.5	67.9	283.1	116.382
				metacarpus	44.9	29.6	48.1	191.8	117.036
				metatarsus	54.1	35.8	48.7	234.1	122.645
Marvelė	40	9-11	Male	humerus	-	36.8	84	286	132.532
				metacarpus	51.3	31.6	49.5	219.8	134.122
				tibia	97.1	42	77.6	337.1	133.053
				metatarsus	49.6	30	48.7	256	134.118
Marvelė	47.1	8-10	Male	metacarpus	43.3	28.8	41.2	198.5	121.125
Marvelė	47.2	1.5+	?	metacarpus	42.7	29.5	41.8	195	118.989
Marvelė	48.1	8-10	Male	metacarpus	48.4	32.3	50	195.1	119.05
Marvelė	48.2	1.5+	?	metacarpus	41.6	30.3	44.1	196	119.599
Marvelė	49	7-9	Male	metacarpus	42.7	30	43	194	118.379
				humerus	-	30.5	70	256	118.63
Marvelė	50	3-5	Male	metacarpus	43.3	29.4	40.8	198.9	121.369
				metatarsus	42.2	27.2	40.3	242.5	127.046
Marvelė	55	10-12	Male	radius	72	33.9	63.5	304	124.974	abnormal teeth wearing
				metacarpus	47.1	31	45.7	210	128.142
Marvelė	56	6-9	?	metacarpus	45.7	31.9	47.1	219	133.634
Marvelė	56A	11-13	Male	metacarpus	43.9	28.3	44	200	122.04
Marvelė	57	3-5	Male	radius	73	33.4	66.2	296	121.686
				metacarpus	43.5	29.9	44.3	207	126.311
				metatarsus	44	27.1	44	247.2	129.508
Marvelė	58	10-12	?	metatarsus	44.1	27.2	41.2	241	126.26
Marvelė	65	1.5-2	?	metacarpus	44	30.1	41.9	195	118.989
				metatarsus	43.6	28.3	42.3	232	121.545
Marvelė	68	10-12	Male	metacarpus	45.3	29.8	45.4	208.1	126.983
Marvelė	69	3-5	Male	radius	69.5	32.7	61.3	280	115.108
				metacarpus	43	30.8	43.3	194	118.379
				metatarsus	40.3	27.1	39.2	232	121.545
Marvelė	70	13-15	Male	metacarpus	47.5	33.8	43.7	227.1	138.576
				metatarsus	-	30.6	48.7	273.1	143.077
Marvelė	71	2.5-5	?	radius	72.1	34.8	43.7	305	125.385
Marvelė	72	6-8	?	radius	76.2	36.7	68.6	312	128.263
				metacarpus	46.2	32.8	45	208.5	127.227
Marvelė	83B	15+	Male	metacarpus	44.2	26.4	44.4	192.5	117.464
Marvelė	84	9-10	Male	radius	71.4	33.9	64.2	29	119.219
				humerus	-	32.7	69.7	25.1	116.3
Marvelė	85	6-8	Male	humerus	-	32.6	69.1	246	113.996
				radius	68.2	32.9	60.2	295	121.274
				metacarpus	43.9	32.1	46.3	193.9	118.318
				metatarsus	43.8	30.1	44.6	233.6	122.383
				tibia	-	35.8	62.4	305	120.383
Marvelė	86.1	8-9	Male	metacarpus	43	29.6	43.7	206.8	126.189
Marvelė	86.2	3.5+	?	radius	70.5	32.6	63.4	290	119.219
Marvelė	88	6-8	Male	humerus	-	31.9	76.7	256.5	118.862
				radius	74.9	35	69	302	124.152
				metacarpus	47	30.2	45.4	208.5	127.227
				tibia	86.5	36.4	67.1	316.5	124.923
				metatarsus	50.5	29.5	45.3	245.5	129.6
Marvelė	89	8-9	Male	radius	74	33.8	68.8	303	124.563
				metacarpus	44.7	30.6	43.6	205.8	125.579
				tibia	-	38.2	65.4	309	121.962
				metatarsus	44.6	27.4	44	247.8	129.822
Marvelė	90	1.5+	?	metacarpus	43.4	28.6	43.6	205	125.091
Marvelė	93.1	2.5-5	?	metacarpus	-	33.7	52.5	231	140.956
Marvelė	93.2	1.5+	?	metacarpus	43.4	29.6	38.6	184	112.277
Marvelė	101	4-5	Male	metatarsus	42.5	24.8	39.5	235	123.117
Marvelė	103	7-9	Male	radius	70.4	30.7	62.7	302	124.152
				metacarpus	42	27.7	42.6	206.8	126.189
				tibia	-	32.6	59.8	312	123.146
				metatarsus	42.9	25.3	43.8	249	130.451
Marvelė	104	8-9	Male	humerus	-	-	67.4	252.1	116.823
				radius	70.4	33.5	64.1	298.1	122.549
				metacarpus	44.2	29.8	42.3	199	121.43
				tibia	81.5	35.6	62.1	301.2	118.884
				metatarsus	44.9	28.5	42.3	239	125.212
Marvelė	108	12-15	?	humerus	-	38.5	73	279	129.289
				radius	75	36.9	71.7	323.2	132.868
				metacarpus	43.9	33.2	46.4	210	128.142
				tibia	92.2	39	66.6	346	136.566
				metatarsus	45.8	30.8	46.2	258	135.166
Marvelė	111	4-5	Male	radius	68.6	31.7	65	299	122.919
				metacarpus	45.4	27.9	43.2	203	123.871
				tibia	80.4	33.2	60.2	316	124.725
				metatarsus	44.8	26.1	42.4	240	125.736
Marvelė	112	9-11	Male	humerus	-	33.1	66.9	245	113.533
				radius	68.1	34.2	62.4	288.8	118.726
				metacarpus	43.3	30	43.9	190.5	116.243
				tibia	80.9	34.5	59.8	305	120.383
				metatarsus	45.5	28.6	42.7	229	119.973
Marvelė	116	7-8	Male	humerus	-	31.9	74.6	257.8	119.465
				radius	74.8	36	67	302	124.152
				metacarpus	44.3	32.5	44.4	205	125.091
				tibia	85	36.9	64.4	308	121.568
				metatarsus	45.7	30.5	45.1	246	128.879
Marvelė	117	2.5-5	Male	radius	71	33.8	-	303	124.563
				metacarpus	46.6	30.1	42.3	198.1	120.881
				tibia	85	35.6	65.2	312.2	123.225
				metatarsus	45.5	27.5	44.1	236.7	124.007
Marvelė	118	15+	?	humerus	-	30.4	72.9	251.2	116.406	abnormal teeth wearing
				radius	70.6	33.9	65.4	305	125.385
				tibia	81	36.6	64.2	313.5	123.738
Marvelė	119	2.5-3.5	?	metacarpus	44.4	27.9	41.7	205	125.091
Marvelė	120.1	4-5	?	metacarpus	46.8	30.6	47.2	215.5	131.498
				tibia	87.1	36.9	66.4	338	133.409
				metatarsus	46.1	29.3	45.7	251	131.499
Marvelė	120.2	15+	Male	radius	75.8	35	67.4	323.5	132.991
				metacarpus	46.3	30.7	45	211	128.752
				metatarsus	44.1	28.6	43.1	251	131.499
Marvelė	122.1	1.5-2	?	metacarpus	-	-	-	192.1	117.219
				metatarsus	-	-	-	230.2	120.602
Marvelė	122.2	3-5	?	radius	73	36.3	-	303	124.563
				tibia	-	35.9	59	310.1	122.396
				metatarsus	43	29.5	44.5	238	124.688
Marvelė	124C	15+	Male	radius	-	-	-	321.2	132.045
				tibia	-	35.4	64.2	331	130.646
Marvelė	125	8-10	Male	radius	-	-	-	305	125.385
				metacarpus	-	-	-	206.5	126.006
				tibia	-	-	-	325	128.3
				metatarsus	-	29.7	43.1	249	130.451
Marvelė	126	11-13	?	tibia	-	-	-	337	133
				metatarsus	44.7	28.8	-	258	135.166
Marvelė	129	4-5	Male	metacarpus	-	28.3	42.2	201	122.7
				metatarsus	45.8	26.3	-	241	126.26
Marvelė	134.1	8-10	Male	humerus	-	32.2	74.1	258	119.557
				metatarsus	43.4	30	-	232.5	121.807
Marvelė	134.2	3-4.5	?	metacarpus	-	25.4	-	190	115.938
Marvelė	134.3	8-10	Male	radius	77.4	34.6	-	302	124.152
				metacarpus	46.6	31.4	44.5	206	125.701
Marvelė	138	6-7	Male	metacarpus	-	-	-	201	122.65
Marvelė	140	9-10	Male	metacarpus	44.4	28.2	43.1	198.4	121.064
				tibia	-	-	-	315	124.331
				metatarsus	43	28.2	41.1	246	128.879
Marvelė	142	6-8	Male	metacarpus	-	-	-	193.5	118.074
Marvelė	143	6-7	Male	metatarsus	45.4	23	43.6	247.6	129.718
Marvelė	144	11-12	Male	humerus	-	33.4	78	275.5	127.667
				tibia	86.5	37.7	66.1	327	129.067
				metatarsus	-	-	-	238	124.688
Marvelė	145	4-5	Male	tibia	-	-	-	296	116.831
				metatarsus	-	-	-	242	126.784
Marvelė	148	4-5	Male	humerus		31.7	72.5	265	122.801
				radius	68.8	35.6	-	305	125.385
				metacarpus	-	-	-	202	123.26
				tibia	-	-	-	311	122.752
				metatarsus	43	27.9	-	235	123.117
Marvelė	149	6-7	Male	metacarpus	46.3	30.3	47	220	134.244
				tibia	-	36.1	-	315	124.331
				metatarsus	-	-	-	250	130.975
Marvelė	150	7-9	Male	metacarpus	-	-	-	190	115.938
Marvelė	159	4-5	Male	metatarsus	-	-	-	248.8	130.346
Marvelė	161	2.5-3.5	?	metacarpus	-	-	-	201.8	123.138
Marvelė	164	6-8	?	radius	-	-	-	295.8	121.603
Marvelė	164A	4-5	Male	tibia	-	33.5	-	328	129.462
				metatarsus	-	-	-	233	122.069
Marvelė	173	6-7	?	metatarsus	-	-	-	241	126.26
Marvelė	175	3-3.5	?	metatarsus	-	-	-	242.2	126.889
Marvelė	180	4-5+	Male	metacarpus	-	-	-	199	121.43	abnormal teeth wearing, inflamation of upper cheek teeth roots
Marvelė	182	11-12	Male	metatarsus	-	-	-	238	124.688
Marvelė	183	12-14	?	metacarpus	-	-	-	202	123.26
Marvelė	186	7-9	Male	radius	65.5	30.4	-	273.5	112.436
Marvelė	187	1.5+	?	metatarsus	-	-	-	230.5	120.759
Marvelė	191	1.5+	?	metacarpus	39	27.8	34.7	187	114.107
Marvelė	192	3-3.5+	?	metacarpus	-	28.3	-	196	119.599
				tibia	-	33.9	-	290	114.463
Marvelė	198	5-8	Male	metacarpus	44	30.2	-	207	126.311	spavin of right metatarsus
Marvelė	205	12-15	?	metacarpus	-	-	-	210	128.142
Marvelė	208	11-13	Male	metacarpus	-	-	-	204	124.481	spavin of both metatarsal bones
				metatarsus	46.9	-	-	243	127.308
Marvelė	211	4-5	Male	radius	-	-	-	293	120.452
				metacarpus	40.6	27.4	-	199	121.43
Marvelė	212.1	5-8	?	radius	-	-	59.7	285.2	117.246
Marvelė	212.2	7-12	?	humerus	-	-	34.6	272	126.045
Marvelė	216.1	5-9	?	metacarpus	-	29.4	-	202.5	123.566
Marvelė	216.2	8-12	?	tibia	-	-	-	307	121.173	spavin of right metatarsus
Marvelė	217.1	6-9	?	metacarpus	-	-	-	198	120.8
Marvelė	217.2	1.5+	?	metacarpus	-	-	-	197	120.82
Marvelė	218	7-8	?	radius	-	-	-	292	124.1
Marvelė	219	3.5+	?	tibia	-	-	-	290.5	114.66
Marvelė	220	7-8	Male	radius	-	-	-	303.5	124.769
Marvelė	221.1	7-11	Male	metacarpus	-	28.4	-	197.8	119.538	inflamation of upper cheek teeth roots
Marvelė	221.2	4-5	Male	metacarpus	43.2	27.9	-	195.9	119.5
Marvelė	223	8-9	Male	radius	-	33.6	65.4	297.5	122.302
				metacarpus	45.7	29.6	-	211.2	128.874
Marvelė	227	1.5+	?	metacarpus	42.3	27.9	-	192.8	117.647
Marvelė	229	3.5+	?	radius	-	31.6	-	291.2	119.712
				metacarpus	40.3	29	40.8	200	122.04
Marvelė	230.1	6-9	Male	metacarpus	-	28.7	-	195.2	119.1
Marvelė	230.2	6-9	Male	metacarpus	-	-	-	199.5	121.7
Marvelė	231	6-7	?	metacarpus	-	-	-	193.9	118.318
Marvelė	232.2	6-8	Male	metacarpus	44.6	29.5	44.3	199.9	121.979
Marvelė	236	6-8	?	metacarpus	-	-	-	192.2	117.28
Marvelė	1992.1	1.5+	?	metacarpus	-	30.9	44.9	206	125.701
Marvelė	1992.2	1.5+	?	metacarpus	44.6	30.1	44	202	123.26
Marvelė	1992.3	1.5+	?	metacarpus	45.2	28.9	43.4	205	125.091
Marvelė	1992.4	1.5+	?	metacarpus	44.6	31.5	44.1	205	125.091
Marvelė	1992.5	1.5+	?	metacarpus	44	26.3	42.9	199	121.43
Marvelė	1992.6	1.5+	?	metacarpus	45.5	29.9	44.4	205	125.091
Marvelė	1992.7	1.5+	?	metacarpus	42.4	30.2	43.2	203	123.871
Marvelė	1992.8	1.5+	?	metacarpus	45.4	27.8	-	203	123.871
Marvelė	1992.9	1.5+	?	metacarpus	-	29.1	-	213	129.973
Marvelė	1992.1	1.5+	?	metacarpus	44	27	-	212	129.362
Marvelė	1992.11	1.5+	?	metacarpus	47.3	30.4	44.7	211	128.752
Marvelė	1992.12	1.5+	?	metacarpus	47.7	31.8	46.5	198.3	121.3
Marvelė	1992.13	1.5+	?	metacarpus	43.2	28.2	43.2	197	120.2
Marvelė	1992.14	1.5+	?	metacarpus	-	27.6	43	209	127.5
Degsnė Labotiškės	2	5-6	Male	humerus	-	-	69.6	265	122.801
				radius	72.2	35.6	65.2	312	128.263
				metacarpus	44.8	31.5	46.4	215.2	131.315
				tibia	80	37.7	64.4	326.9	129.027
				metatarsus	46.3	27.5	46	251	131.499
Degsnė Labotiškės	5	15+	?	humerus	-	-	69.9	261.2	121.04
				radius	75	32.3	69	300	123.33
				metacarpus	46.1	28.8	44.8	195	118.989
				tibia	86	35.3	66.1	314	123.936
				metatarsus	-	27	47.9	242	126.784
Jakšiškiai	1	8-9	Male	radius	71.1	33.6	69.8	305	125.4
				metacarpus	-	-	-	192	117.2
				tibia	-	35.6	62.8	31.4	123.9
				metatarsus	-	-	-	222	116.3
Kretuonys	1 (3)	4.5+	?	radius	75.9	-	66.1	31.4	129.1
				metacarpus	44.9	28.5	4.14	20.6	125.7
				tibia	-	36	69	32.3	127.5
Varliškės	7	7-8	Male	femur	-	37.7	81.5	345	120.8
				tibia	-	32.6	64.6	311	122.8
				metatarsus	45.7	28.1	44.3	247	129.4

## Sheet: Table S3 Medieval burials
Site	Grave	Age, years	Sex	Bone	Bp	SD	Bd	GL	WH
Masteikiai	11	8-9	?	metatarsus	49	31	44.6	259.2	135.795
Masteikiai	41	5-6	?	radius	87.1	41.5	-	355	145.94
				metacarpus	51.3	35.5	55.4	229	139.736
Masteikiai	45	11-12	Male	radius	-	-	29.1		119.63
				metacarpus	21	-	29.6		128.142
				metatarsus	-	-	24.3		127.308
Masteikiai	46	9-10	?	tibia	-	-	-	337	133.014
				radius	-	-	-	321	131.963
Masteikiai	48	8-9	Male	tibia	-	-	-	287	113.279
				metacarpus	-	35.5	-	222	135.464
Masteikiai	50	12-14	Male	radius	-	31.2	-	282	115.93
				metacarpus	-	-	-	191	116.548
				metatarsus	-	-	-	220	115.258
Masteikiai	51	12-13	Male	metacarpus	46.7	32.2	49.9	224	136.685
				metatarsus	46.8	31.3	-	274	143.549
Masteikiai	52	12-13	Male	radius	-	-	-	290	119.2
				metatarsus	-	-	-	243	127.3
Obeliai	3	1.8+	?	metatarsus	-	28.6	47.6	262	137.262
Obeliai	4	3.5+	?	humerus	-	-	60.8	228	105.655
				metacarpus	40	25.6	39	172	104.954
				femur	-	31.6	77	310	108.531
				tibia	76.1	32.2	58.7	278	109.727
				metatarsus	40.4	24.2	38.8	214	112.115
Obeliai	5	5-6	?	metacarpus	50.6	33.1	48.1	221.8	135.342
Obeliai	17	3.5+	?	humerus	-	27	65	244	113.07
				radius	67	30.2	-	296	121.686
				metacarpus	41.6	27.1	40.4	192	117.158
				metatarsus	41.6	25.1	40.8	231	121.021
Pakalniškiai	1 (163)	3.5+	?	tibia	-	36.3	59.1	315	124.331
				metatarsus	48.8	29.8	43.3	253.8	132.966
Pakalniškiai	2 (164)	7-8	?	humerus	-	29.6	-	245	113.533
				radius	-	31.5	-	280	115.108
				metacarpus	28	-	-	188	114.718
Pakalniškiai	20	7-8	Male	radius	73.7	36.4	66.6	310	127.441
				metacarpus	46.4	31.5	-	209	127.532
Pakalniškiai	165	13-15	Male	radius	82.7	38.7	73.6	339.2	139.445
				metacarpus	50.9	33.3	52.4	228.6	139.492
				metatarsus	50.5	31.5	-	271	141.977
Pakalniškiai	167	8-9	?	humerus	-	34.9	81	287.2	133.088
				radius	81.6	39.6	72.2	337	138.541
				tibia	-	98.6	69.7	343	135.382
				metatarsus	-	-	-	262	137.262
Pakalniškiai	175	8-9	?	radius	-	39.4	70.9	317	130.319
Pakalniškiai	184	3.5+	?	humerus	-	31.1	66	251	116.313
				radius	68	32.6	63.2	297	122.097
				metacarpus	42	27.9	42.6	197	120.209
Pakalniškiai	187	7-8	?	radius	-	32.6	61.8	282.2	116.012
				metacarpus	-	26.3	40	192	117.158
Pakalniškiai	190	13-14	?	radius	64.6	32.6	56.9	285.5	117.369
				tibia	-	34.5	58.7	296	116.831
Pakalniškiai	192.1	5-6	?	humerus	-	32.9	65	238	110.289
				radius	68	34	63.6	279	114.697
				metacarpus	42.2	28.8	42.2	189	115.328
				metatarsus	42.4	26.9	29.4	227.5	119.187
Pakalniškiai	192.2	1.5+	?	metatarsus	49.6	30.9	-	288	150.883
					-	-	-

## Sheet: Table S4 Castles and towns
Site	Bone	Bone ID	Bp	SD	Bd	GL	WH	SD/GL
Kernavė	Metacarpus	K30	52.3	34	48.3	235	143.397	14.4681
Kernavė	Metacarpus	K31	49.3	32.8	47.8	229	139.736	14.3231
Kernavė	Metacarpus	K32	46	330	45.3	225	137.295	146.667
Kernavė	Metacarpus	K33	48	30.9	45.2	221	134.854	13.9819
Kernavė	Metacarpus	K34	44	30	43.5	205.7	125.518	14.5843
Kernavė	Metacarpus	K35	46.3	29.4	45.5	205	125.091	14.3415
Kernavė	Metacarpus	K36	38.9	23.3	37.5	178.1	108.677	13.0825
Kernavė	Metacarpus	K37	47.5	33.7	46.2	217	132.413	15.53
Kernavė	Metacarpus	K38	46.8	32.9	44.7	203	123.871	16.2069
Kernavė	Metacarpus	K39	44.5	30.4	40.1	198	120.82	15.3535
Kernavė	Metacarpus	K40	39	25	39.6	183.1	111.728	13.6537
Kernavė	Metatarsus	K41	50.5	27.9	46.1	271	141.977	10.2952
Kernavė	Metatarsus	K42	45.7	26.2	46.8	261	136.738	10.0383
Kernavė	Metatarsus	K43	42.8	26	40.6	250	130.975	10.4
Kernavė	Metatarsus	K44	44.5	28.3	42.7	241	126.26	11.7427
Kernavė	Metatarsus	K45	42.7	26.1	39.8	237	124.164	11.0127
Kernavė	Metatarsus	K46	44	28.2	46.3	243.5	127.57	11.5811
Kernavė	Metatarsus	K49	45.1	27.1	45.6	248	129.927	10.9274
Kernavė	Metatarsus	K50	41.6	23.4	40.1	228.1	119.502	10.2587
Kernavė	Metatarsus	K51	41.4	22.3	38.7	227.2	119.03	9.81514
Kernavė	Metatarsus	K52	-	32.5	-	266	139.357	12.218
Kernavė	Metatarsus	K53	45.3	26.3	39.2	232	121.545	11.3362
Kernavė	Metatarsus	K54	40.7	25.6	39.6	230	120.497	11.1304
Site	Bone	Bone ID	Bp	SD	Bd	GL	WH	SD/GL
Klaipėda (Memelburg) castle	Metacarpus	Kl1232	52.5	35.5	51.2	231	140.956	15.368
Klaipėda (Memelburg) castle	Metacarpus	Kl2348	48.1	32.8	45.7	217	132.413	15.1152
Klaipėda (Memelburg) castle	Metacarpus	Kl284	43.1	30	44.1	202	123.26	14.8515
Klaipėda (Memelburg) castle	Metatarsus	Kl647	48.1	33.4	48	265	138.833	12.6038
Klaipėda (Memelburg) castle	Metatarsus	Kl942	41.3	23.7	40.2	226	118.401	10.4867
Klaipėda (Memelburg) castle	Metatarsus	Kl1825	53.9	33.4	52.3	283.5	148.526	11.7813
Klaipėda (Memelburg) castle	Metatarsus	Kl1890	41.9	26.1	42.2	221	115.782	11.81
Klaipėda (Memelburg) castle	Metatarsus	Kl1964	50.5	31.3	49.6	276	144.596	11.3406
Site	Bone	Bone ID	Bp	SD	Bd	GL	WH	SD/GL
Vilnius Lower castle	Metacarpus	VR8969	47	32.1	45.1	205	125.091	15.6585
Vilnius Lower castle	Metacarpus	VR14592	43.6	32.7	44.2	211	128.752	15.4976
Vilnius Lower castle	Metacarpus	VR30522	44.5	30	45.2	201	122.65	14.9254
Vilnius Lower castle	Metacarpus	VR66188	42	28.1	40.9	195	118.989	14.4103
Vilnius Lower castle	Metacarpus	VR66190	47.6	29.9	48	201	122.65	14.8756
Vilnius Lower castle	Metacarpus	VR8970	53.9	33.1	52.3	297	155.598	11.1448
Vilnius Lower castle	Metatarsus	VR57320	50.6	29.5	47.9	253	132.547	11.6601
Vilnius Lower castle	Metatarsus	VR66189	41.5	24.9	40	234	122.593	10.641
Vilnius Lower castle	Metatarsus	VR66191	40.7	25.5	40.2	237	124.164	10.7595
